# Supplementary material for: Multistage Digital-to-Analogue Chip Based on a Weighted Flow Resistance Network for Soft Actuators
Source: Micromachines (Basel). 2021 Aug 26;12(9):1016. doi: 10.3390/mi12091016 (PMC8465357; doi:10.3390/mi12091016)
Supplement: Supplementary file 1 [file micromachines-12-01016-s001.zip]

Archive with 1 entries (1 files):
- analog chip_model.stl
